# Supplementary material for: The Association Between Delirium Upon Admission to a Rehabilitation Hospital and Motor Rehabilitation Outcomes Among Hip Fracture Surgery Patients: A Historical Cohort Study
Source: J Clin Med. 2024 Dec 4;13(23):7394. doi: 10.3390/jcm13237394 (PMC11642247; doi:10.3390/jcm13237394)
Supplement: Supplementary file 1 [file jcm-13-07394-s001.zip]

Archive with 1 entries (1 files):
- jcm-3262065-supplementary.pdf
